# Supplementary material for: Effect of the glucocorticoid receptor antagonist RU486 on MK-801 induced behavioural sensitisation
Source: PLoS One. 2017 Apr 21;12(4):e0176156. doi: 10.1371/journal.pone.0176156 (PMC5400269; doi:10.1371/journal.pone.0176156)
Supplement: S1 Table — (XLSX) [file pone.0176156.s001.xlsx]

## Sheet: Sheet1
Cohort	RatID	Inhibitor	Drug	Challenge	DAY1T10	DAY1T20	DAY1T30	DAY1T40	DAY1T50	DAY1T60	DAY1T70	DAY1T80	DAY1T90	DAY1T100	DAY1T110	DAY1T120	DAY1T130	DAY1T140	DAY1T150	DAY1T160	DAY1T170	DAY1T180	DAY1T190	DAY1T200	DAY1T210	DAY1T220	DAY1T230	DAY1T240	D1HAB	D1INHIBITOR	D1DRUG	DAY2T10	DAY2T20	DAY2T30	DAY2T40	DAY2T50	DAY2T60	DAY2T70	DAY2T80	DAY2T90	DAY2T100	DAY2T110	DAY2T120	DAY2T130	DAY2T140	DAY2T150	DAY2T160	DAY2T170	DAY2T180
1	325	MIF	MK-801	MK-801	2650.74	781.606	821.46	414.38	705.613	250.029	416.333	215.171	117.937	399.858	149.955	621.686	489.743	549.732	143.834	140.758	896.804	402.988	50.3002	41.1815	49.3319	152.646	434.171	1321.28	4253.81	1370.02	6593.71	1049.66	248.916	162.982	462.892	513.505	396.426	478.797	323.582	173.056	126.904	413.103	224.144	727.529	385.713	82.6816	53.6088	169.661	213.474
1	326	MIF	MK-801	MK-801	3948.77	2184.48	1684.21	756.089	429.083	287.382	372.519	219.835	695.164	956.003	618.038	636.822	924.383	1209.65	231.503	168.382	41.2087	43.2358	115.366	39.8751	27.8631	98.0487	1279.33	156.193	7817.46	1472.55	7833.42	2538.97	977.698	737.557	1392.94	646.397	377.646	821.454	406.68	652.761	626.024	1197.28	562.113	1114.85	723.795	1359.89	1196.52	1019.81	630.344
1	327	DMSO	MK-801	MK-801	3108.23	1437.27	794.039	428.498	1045.19	328.044	741.29	291.137	353.563	724.369	1030.04	1044.74	887.938	1631.86	1243.73	1061.72	470.382	287.004	117.408	24.6898	35.792	42.9534	763.706	29.0105	5339.54	1801.73	10781.3	2281.44	533.522	86.0253	669.157	239.778	104.512	559.364	284.482	722.201	1519.89	930.261	2363.14	1329.76	1336.71	1383.31	1196.88	331.543	25.9284
1	328	DMSO	MK-801	MK-801	3684.11	2127.05	1163.66	722.267	298.839	637.665	785.025	569.667	1105.02	718.432	793.823	1293.96	884.675	2090.55	762.863	1855.43	470.021	632.527	199.08	637.766	525.705	140.823	326.753	72.4482	6974.82	1658.77	13864.6	1973.12	488.259	80.6292	471.953	357.507	387.628	715.886	592.735	1239.78	1040.83	1377.02	2208.72	2006.44	1268.84	1490.15	1109.12	619.5	1405.2
1	329	DMSO	SALINE	MK-801	2380.86	444.814	152.825	607.863	105.227	119.613	677.511	115.918	106.943	154.42	65.3731	134.604	921.46	57.2597	45.442	80.3616	167.93	366.36	49.6729	60.1415	34.4547	126.97	57.4913	25.1307	2978.5	832.703	3247.44	1464.11	141.729	575.758	559.069	70.6013	670.561	712.61	504.737	56.614	64.381	57.7141	317.7	390.094	214.504	155.34	75.2847	133.232	174.61
1	330	DMSO	SALINE	MK-801	3095.79	1689.59	1605.45	785.245	1144.84	850.012	933.873	460.805	338.976	700.638	240.655	426.679	749.445	230.807	173.334	158.369	74.7307	123.375	80.4425	104.38	119.623	121.152	179.026	55.2674	6390.83	2780.1	5271.58	2186.32	1158.2	934.049	472.903	191.606	123.605	635.057	734.283	187.93	122.413	142.32	166.432	107.474	649.001	751.807	592.648	135.692	56.9322
1	331	MIF	SALINE	MK-801	2629.64	1527.47	973.219	1263.22	1008.65	266.219	618.038	149.622	134.54	1069.84	690.812	894.996	244.969	546.586	265.572	74.9539	73.8926	299.034	48.1599	100.197	37.455	20.892	367.454	608.536	5130.33	2538.09	6245.55	2220.05	650.279	228.656	973.3	561.79	288.175	441.371	83.0834	573.336	158.341	303.86	224.112	252.693	228.103	349.221	95.2897	1091.31	331.312
1	332	MIF	SALINE	MK-801	2419.01	1496.88	698.16	596.772	604.103	227.182	274.329	364.405	72.3437	928.688	343.174	624.056	82.5324	362.755	68.7842	35.489	58.3986	46.9938	38.7558	80.7099	70.6033	49.9322	80.2534	68.2042	4614.05	1428.06	3650.41	1929.75	863.805	166.281	352.251	114.651	855.715	514.044	329.157	211.066	1394.62	358.346	67.605	78.4692	365.44	510.775	77.7316	158.846	40.4147
1	333	MIF	MK-801	MK-801	2793.5	2389.28	1398.23	1070.96	1097.29	264.508	394.557	209.813	323.91	552.564	431.636	620.507	482.677	552.638	490.724	532.195	135.391	728.779	725.995	481.269	80.6196	445.533	149.487	94.0531	6581.01	2432.76	7432.35	2262.86	1248.95	1277.83	1287.57	860.209	61.5301	402.6	409.903	311.682	756.819	1001.49	1101.23	1122.33	938.729	1077.3	822.866	972.142	498.505
1	334	MIF	MK-801	MK-801	3342.22	2384.6	1311.22	1140.08	507.349	381.038	340.079	467.397	494.543	296.19	563.891	1447.68	469.302	53.9292	48.0323	54.581	44.7924	55.081	41.9139	303.182	1338.67	90.7814	513.307	26.4834	7038.04	2028.47	6649.84	2479.24	1328.83	587.698	841.067	910.605	183.377	469.727	835.085	3288.66	3763.5	3192.44	2678.78	3541.46	1364.95	2256.76	1842.26	1303.91	801.464
1	335	MIF	MK-801	MK-801	2922.89	2706.39	1884.7	1306.23	943.057	545.685	88.2624	1510.25	371.788	119.368	100.654	564.127	435.838	67.5805	55.8143	94.1216	43.6408	52.7839	209.877	373.621	77.9234	57.1389	197.469	78.8375	7513.98	2794.97	4499.1	2855.41	1691.94	888.22	811.228	1361.46	283.358	517.641	314.732	1531.84	2063.09	2464.29	2093.36	2897.84	3043.75	2749.74	2803.92	2417.22	1524.37
1	336	MIF	MK-801	MK-801	2500.99	2515.03	1624.02	1036.71	1035.53	345.332	64.229	684.107	641.499	1595.01	1387.05	1107.02	936.318	991.738	815.467	528.666	1226.76	429.472	285.113	355.101	40.2136	22.6639	641.39	253.906	6640.04	2417.57	12005.7	2194.26	677.112	311.795	78.0849	772.42	715.404	52.7324	691.544	543.349	355.103	237.259	886.186	713.327	240.748	171.418	385.259	16.2002	85.8887
1	337	MIF	SALINE	MK-801	3223.3	1514.04	1517.52	565.29	347.742	317.245	850.334	207.162	265.308	239.712	1164.81	314.141	57.3122	96.2924	1161.1	832.257	283.947	192.057	60.2316	77.8619	68.0738	63.9143	147.83	240.644	6254.86	1230.28	6322.99	2868.75	1049.01	939.975	654.125	356.232	154.239	722.925	881.133	177.331	53.9353	1314.25	1144.2	272.561	70.1729	541.178	100.806	41.4542	155.432
1	338	MIF	SALINE	MK-801	4377.1	3008.56	1602.22	561.86	365.1	209.683	494.572	64.2153	56.6268	247.559	72.776	95.6144	93.4394	204.632	108.568	166.068	53.7277	67.5692	35.5255	43.924	47.0035	72.9492	36.1052	113.952	8987.88	1136.64	2074.83	2896.58	1575.23	868.912	437.493	768.872	117.989	262.72	1007.21	409.922	50.7951	28.8948	73.3142	73.6581	31.6803	51.8079	48.8509	111.638	124.385
1	339	MIF	SALINE	MK-801	3701.26	2800.3	1555.46	460.415	2885.96	285.855	1716.04	838.391	25.5521	100.371	99.6523	43.2713	65.9765	39.8967	111.223	68.5518	45.8087	1293.22	125.507	91.2755	588.042	83.4664	755.994	868.443	8057.02	3632.23	6960.68	3603.65	1277.06	57.3994	1010.27	547.226	91.6895	656.521	1377.28	407.229	28.0975	48.0048	401.145	39.2405	45.562	55.0972	403.405	67.3004	126.015
1	340	MIF	SALINE	MK-801	3623.59	2234.08	195.695	738.802	243.71	97.1524	611.558	761.838	622.952	770.636	715.937	1040.36	1337.76	554.88	324.403	183.626	104.863	138.988	45.7898	43.2559	64.1091	96.4078	58.6906	42.8471	6053.36	1079.66	7518.9	2261.82	877.123	234.653	360.597	1191.56	174.515	371.306	650.593	200.257	87.0673	1106.6	1049.54	718.659	466.231	376.616	781.041	210.647	48.4569
1	341	MIF	MK-801	MK-801	3310.85	1982.65	776.05	1217.27	764.489	109.188	1386.14	400.048	136.326	292.812	167.63	605.303	490.306	57.0775	696.596	91.6742	34.1709	42.7916	26.5362	32.5716	53.4377	38.5798	39.4087	66.8718	6069.55	2090.95	4658.28	2866.19	1754.91	1527.19	1404.39	619.395	269.009	476.637	578.015	2795.46	4272.93	3201.76	2997.29	2110.77	1981.92	1261.21	647.229	842.281	298.401
1	342	MIF	MK-801	MK-801	4421.33	3017.36	2490.72	1046.26	439.166	336.93	402.587	2100.29	6332.71	7240.14	5344.26	4625.48	4780	4805.81	3734.31	3868.43	2272.91	2162.18	904.698	520.897	549.58	940.324	1059.6	77.5418	9929.41	1822.36	51721.7	3064.55	1539.32	1701.12	623.718	530.735	423.971	290.391	2604.32	8721.84	7168.97	5377.52	4809	4916.78	3354.04	3582.84	2255.32	1544.87	950.484
1	343	DMSO	MK-801	MK-801	3264.31	2483.64	2290.01	939.18	756.076	114.865	547.514	116.01	167.094	219.894	257.736	260.934	308.556	52.4066	552.528	79.4297	61.5407	85.2938	40.8139	47.2834	49.1271	108.125	45.7157	38.4347	8037.96	1810.12	3038.44	3453.75	1207.97	206.931	512.666	44.4326	140.75	419.056	275.977	546.899	1620.65	946.088	917.301	919.003	1054.96	999.255	673.802	533.877	487.108
1	344	DMSO	MK-801	MK-801	3082.14	2364.21	1746.86	861.41	485.162	1035.28	592.422	334.478	1213.57	3056.04	4534.66	5842.04	4687.79	3638.3	2660.91	2070.87	1414.14	856.782	251.921	1103.57	54.3762	88.1465	92.4672	57.2895	7193.21	2381.85	32549.8	2393.9	1399.95	952.103	469.518	94.8159	1141.41	263.577	802.665	223.812	69.0919	71.2114	83.1783	60.0912	30.5819	883.102	632.701	65.9964	59.2699
1	345	DMSO	SALINE	MK-801	2134.46	1149.98	1418.82	291.977	483.267	425.964	668.041	161.749	75.3167	411.202	529.686	117.396	125.49	78.8969	140.715	95.1884	38.4274	78.7233	68.6805	83.1713	50.0605	676.67	136.533	55.8272	4703.26	1201.21	3591.77	2088.47	906.427	1070.45	761.906	1055.67	334.566	561.039	87.1529	58.4091	181.421	39.7946	51.3095	47.322	123.044	59.1745	72.5609	141.648	743.974
1	346	DMSO	SALINE	MK-801	3725.79	1691.79	225.958	279.784	777.736	457.652	833.65	711.521	39.0935	48.6047	54.7448	50.273	42.4269	32.1856	30.6401	1197.09	272.023	86.6537	31.093	42.2078	43.7458	43.2072	61.1844	105.728	5643.54	1515.17	3726.07	2799.86	252.754	48.1857	255.295	918.66	627.906	307.948	40.2148	754.603	291.47	38.8812	43.0686	35.9545	66.0134	26.475	30.6338	93.7581	40.6125
1	347	MIF	SALINE	MK-801	3076.91	2957.49	1850.96	811.192	1389.16	325.125	198.539	531.143	487.181	73.852	146.738	446.271	99.4181	88.1535	93.4114	161.371	67.9633	90.7677	51.33	88.683	52.076	74.5001	45.9472	47.4378	7885.36	2525.48	2844.78	2299.05	1582.2	546.038	372.333	835.698	230.874	714.738	650.243	625.26	639.548	176.91	613.846	99.8238	314.385	92.9813	43.823	21.9952	58.0902
1	348	MIF	SALINE	MK-801	3341.01	2506.82	1239.69	557.277	457.82	219.177	368.319	260.516	246.099	102.021	140.457	298.449	122.054	70.895	49.7078	42.5125	188.241	72.6387	50.6546	65.1303	251.236	433.594	20.0383	71.4531	7087.52	1234.27	2854.02	2117.6	873.79	66.5621	588.806	892.184	362.606	433.434	474.7	253.279	56.2658	24.325	106.943	69.9557	51.3877	256.221	71.8023	51.7627	27.2452
[truncated: 167 more columns]
