# Supplementary material for: Effect of the glucocorticoid receptor antagonist RU486 on MK-801 induced behavioural sensitisation
Source: PLoS One. 2017 Apr 21;12(4):e0176156. doi: 10.1371/journal.pone.0176156 (PMC5400269; doi:10.1371/journal.pone.0176156)
Supplement: S2 Table — (XLSX) [file pone.0176156.s002.xlsx]

## Sheet: Sheet1
Cohort	RAT ID	Inhibitor	Drug	Challenge	D1_T-60	D1_T0	D1_T60	D4_T-60	D4_T0	D4_T60	D7_T-60	D7_T0	D7_T60	CH_T-30	CH_T60
2	349	MIF	SALINE	MK-801	466.7	.	700	209.8	918.6	262.3	60.65	347.9	283.7	84.15	73.7
2	350	MIF	SALINE	MK-801	.	.	.	83.57	103.2	133.6	76.74	554.6	445.5	48.12	398
2	351	MIF	MK-801	MK-801	446.2	194.5	538	320.2	700.3	223.7	46.67	345.2	57.06	430.7	75.35
2	352	MIF	MK-801	MK-801	102.5	.	.	39.71	172.9	127.8	19.82	1425	1528	445.9	78.53
2	353	MIF	SALINE	MK-801	96.78	935.6	276.4	30.83	660.5	43.59	16.31	7.791		268.6	20.2
2	354	MIF	SALINE	MK-801	692.3			834.5	1049	403.2	240.4	126	148.3	950.3	377.2
2	355	DMSO	MK-801	MK-801	110.7		442.9	83.32	141.1	76.81	77.6	84.38	130.6	599.2	82.8
2	356	DMSO	MK-801	MK-801	53.22		84.27	440.9	98.82	161.3	130.8	114.3	23.75	310.3	42.76
2	357	DMSO	SALINE	MK-801		628.6	79.62	154.8	884.9	462.8	27.87	241.5	57.17	326.3	230.9
2	358	DMSO	SALINE	MK-801	374.1	1079	343.6	148.3	321.3	42.79	47.54	275.6	48.3	120	35.1
2	359	DMSO	MK-801	MK-801				67.46	407.8	34.62	37.3	757.4	549.2	117	431.1
2	360	DMSO	MK-801	MK-801				64.68	756.1	686.1	43.55	142.7	15.38	112.9	650.3
2	361	MIF	MK-801	MK-801	704.7	318.1	118	606	324.6	1013	47.95	1600	1619	322.5	172.4
2	362	MIF	MK-801	MK-801	725.9		865.9	639.6	723.2	221.6	272.7	291	45.91	465.4	593
2	363	MIF	SALINE	MK-801	386.9		80.52	126.8	1196	207.3	42.84	954.7	1466	372.5	729.2
2	364	MIF	SALINE	MK-801	310.696	968.847	632.83	451.004	1208.78	125.407	14.673	317.22	43.303	168.08	584.593
2	365	MIF	MK-801	MK-801	514.206	919.317		634.086	730.543	530.185	29.51	80.3	797.391	287.596	224.83
2	366	MIF	MK-801	MK-801				972.899	1195.17	1235.52	102.86	938.737	1614.78	392.813	697.915
2	367	DMSO	SALINE	MK-801			286.497	393.271	557.55	251.803	60.172	738.982	396.922	338.381	167.648
2	368	DMSO	SALINE	MK-801	345.554	47.586	336.071	28.686	317.449	76.363	134.854	332.121	62.176	312.908	50.599
2	369	DMSO	MK-801	MK-801	243.7	801.1	406.7	486.9	488.5	441.7	25.26	537	178.4	401	207.9
2	370	DMSO	MK-801	MK-801	143.7	601.7		301.3	700.4	62.39	29.23	425.9	552.2	241.5	29.62
2	371	DMSO	SALINE	MK-801	118.9	383.1	94.13	319.7	693.2	151.1	17	562.9	526.2	2.106	492.1
2	372	DMSO	SALINE	MK-801	192.9		349.7	60.81	661.7	560.7	10.44	869.9	600.3	218	464.9
2	373	DMSO	MK-801	MK-801	920.2	795	716.6	450.1	234.9	72.26	412.9	300.8	354.9	652.3	440.8
2	374	DMSO	MK-801	MK-801	42.76	637.5	830.8	126.8	180.7	299.5	81.34	151	190.4	60.45	453.9
2	375	DMSO	SALINE	MK-801	830.1	222.8	100.1	422.5		52.46	113.7	46.48	15.88	260	373.2
2	376	DMSO	SALINE	MK-801	288.9	267.8	53.8	396.8	99.28	70.27	92.02	171.6	18.46	185.3	126.9
2	377	DMSO	MK-801	MK-801	170.2	390.4	32.37	39.66	241.8	26.78	17.11	111.9	182.8	53.88	155.8
2	378	DMSO	MK-801	MK-801	440.1	498.3	765.9	232.8	419.7	387.8	20.56	34.12	250.9	144.5	497
2	379	MIF	SALINE	MK-801	78.47	729.4	258.1	0	313.9	58.26	0	752	731.7	0.4391	681.3
2	380	MIF	SALINE	MK-801	1070	977.3	872.7	267.6	764.5	285.3	183.7	521.8	84.07	649.6	183.2
2	381	MIF	MK-801	MK-801	234.9	552.5	322.8	49.16	572.7	295.7	32.94	428	570	218.2	277.9
2	382	MIF	MK-801	MK-801	839.4	716.3	726.3	61.49	469.9	714.2	13.2	489.2	85.58	41.11	38.52
2	383	MIF	SALINE	MK-801	171.5	630.5	179.9	16.65	229.6	21.82		59.55	52.13	14.84	310.2
2	384	MIF	SALINE	MK-801	556.3	874.9	601.8	183.9	935.1	69.16	246	478.3	81.22	109.4	48.17
2	385	DMSO	SALINE	MK-801	565.7	882.7	99.12	140.4	0.1729	91.94	15.28	194.7	56.72	185.4	107.1
2	386	DMSO	SALINE	MK-801	628.9	904.9	788.1	522	597.7	136.6	118.8	470.3	230.8	583.3	855.5
2	387	DMSO	MK-801	MK-801	280	924.4	174.4	432.2	209	596	135.6	265.1	534.1	80.55	56.82
2	388	DMSO	MK-801	MK-801	571.2	622.2	888.4	352.3	193.6	1004	217	669.2	652.6	277.6	732.8
2	389	DMSO	SALINE	MK-801	842.9	500.1	87.38	186.1	747.6	158.5	320	158.2	290.5	224.2	65.74
2	390	DMSO	SALINE	MK-801	484.7	610	330.4	663.6	773.3	547.8	381.6	474		46.33
2	391	MIF	MK-801	MK-801	608.7	607.4	1063	63.67	524.8	791.5	137	803.7		467.4	330.7
2	392	MIF	MK-801	MK-801	860.6	728.8	797.7	499.1	788.1	852	305.9	718.2	832.2	267.4	774.7
2	393	MIF	SALINE	MK-801	729.9	565.5	659.5	103.9	1153	803.3	57.88	583.6	695	59.42	137.3
2	394	MIF	SALINE	MK-801	635.5	1181	911.1	175.6	1106	578.1	149.7	392.6	330.7	138.1	1127
2	395	MIF	MK-801	MK-801	225.9	1223	1168	55.73	496.6	661.4	67.03	664.1	356.4	130.4	203.7
2	396	MIF	MK-801	MK-801	126.8	1234	1231	470.9	501.2	1384	21.5	214.8	1005	12.76	497.2
