# Supplementary material for: Effect of the glucocorticoid receptor antagonist RU486 on MK-801 induced behavioural sensitisation
Source: PLoS One. 2017 Apr 21;12(4):e0176156. doi: 10.1371/journal.pone.0176156 (PMC5400269; doi:10.1371/journal.pone.0176156)
Supplement: S3 Table — (XLSX) [file pone.0176156.s003.xlsx]

## Sheet: Sheet1
Cohort	RAT ID	Inhibitor	Drug	Challenge	DA	DOPAC	HVA
2	349	MIF	SALINE	MK-801	160.27	2500.91	540.165
2	350	MIF	SALINE	MK-801	220.898	805.33	234.186
2	351	MIF	MK-801	MK-801	388.509	1322.15	335.836
2	352	MIF	MK-801	MK-801	239.514	1774.62	423.474
2	353	MIF	SALINE	MK-801	516.776	2971.31	535.626
2	354	MIF	SALINE	MK-801	138.263	1472.28	439.35
2	355	DMSO	MK-801	MK-801	315.095	1689.08	456.92
2	356	DMSO	MK-801	MK-801	299.967	1644.48	459.291
2	357	DMSO	SALINE	MK-801	143.726	1671.94	415.722
2	358	DMSO	SALINE	MK-801	124.137	2257.74	483.19
2	359	DMSO	MK-801	MK-801	81.3142	1509.81	382.497
2	360	DMSO	MK-801	MK-801	215.485	2450.71	518.385
2	361	MIF	MK-801	MK-801	134.935	4074.41	459.243
2	362	MIF	MK-801	MK-801	118.025	1986.3	429.492
2	363	MIF	SALINE	MK-801	202.723	1439.25	388.387
2	364	MIF	SALINE	MK-801	217.548	26.655	495.807
2	365	MIF	MK-801	MK-801	210.981	34.1995	510.208
2	366	MIF	MK-801	MK-801	141.003	2511.19	603.815
2	367	DMSO	SALINE	MK-801	219.828	1734.53	383.967
2	368	DMSO	SALINE	MK-801	82.5148	2749.31	480.674
2	369	DMSO	MK-801	MK-801	343.084	4749.12	794.584
2	370	DMSO	MK-801	MK-801	88.1381	6708.91	1020.77
2	371	DMSO	SALINE	MK-801	259.795	2596.8	550.699
2	372	DMSO	SALINE	MK-801	253.689	2288.68	510.581
2	373	DMSO	MK-801	MK-801	268.912	1249.91	351.771
2	374	DMSO	MK-801	MK-801	304.991	1947.92	476.909
2	375	DMSO	SALINE	MK-801	373.675	1542.76	448.144
2	376	DMSO	SALINE	MK-801	416.041	2626.7	742.364
2	377	DMSO	MK-801	MK-801	163.892	2235.23	463.871
2	378	DMSO	MK-801	MK-801	668.897	2843.84	835.207
2	379	MIF	SALINE	MK-801	216.571	4250.26	671.389
2	380	MIF	SALINE	MK-801	139.173	2416.38	524.211
2	381	MIF	MK-801	MK-801	229.342	1936.09	428.662
2	382	MIF	MK-801	MK-801	552.303	2530.65	687.977
2	383	MIF	SALINE	MK-801	473.609	3271.3	819.003
2	384	MIF	SALINE	MK-801	202.234	2738.73	761.621
2	385	DMSO	SALINE	MK-801	270.158	2473.81	392.743
2	386	DMSO	SALINE	MK-801	220.898	3771.35	819.745
2	387	DMSO	MK-801	MK-801	220.118	3440.75	702.584
2	388	DMSO	MK-801	MK-801	368.271	1632.73	372.381
2	389	DMSO	SALINE	MK-801	221.591	1570.34	400.109
2	390	DMSO	SALINE	MK-801	441.73	2831.86	567.67
2	391	MIF	MK-801	MK-801	202.327	2794.23	640.035
2	392	MIF	MK-801	MK-801	120.897	1379.49	373.573
2	393	MIF	SALINE	MK-801	484.284	3681.85	934.582
2	394	MIF	SALINE	MK-801	168.24	2942.14	715.327
2	395	MIF	MK-801	MK-801	102.729	2343.98	529.333
2	396	MIF	MK-801	MK-801	169.43	1838.61	372.703
